# Supplementary material for: Evolutionary Dynamics of the CBL-CIPK Gene Families in Five Grasses and Expression/Interaction Analysis in Rice: Focus on an OsCBL4-Associated Module
Source: Genes (Basel). 2026 Mar 19;17(3):345. doi: 10.3390/genes17030345 (PMC13026453; doi:10.3390/genes17030345)
Supplement: Supplementary file 1 [file genes-17-00345-s001.zip]

Archive with 1 entries (1 files):
- genes-4200783-supplementary.pdf
